# Supplementary material for: Reprogramming of the m6A Epitranscriptome Drives Triptolide-Induced Reproductive Toxicity in HTR-8/SVneo Cells
Source: Toxics. 2026 Apr 16;14(4):334. doi: 10.3390/toxics14040334 (PMC13119796; doi:10.3390/toxics14040334)
Supplement: Supplementary file 1 [file toxics-14-00334-s001.zip]

Archive with 1 entries (1 files):
- toxics-4217377-supplementary.pdf
